# Supplementary material for: Grindelia mutabilis (Asteraceae: Astereae), a New South American Species and a Link for Synonymizing Notopappus
Source: Plants (Basel). 2026 Mar 1;15(5):760. doi: 10.3390/plants15050760 (PMC12987375; doi:10.3390/plants15050760)
Supplement: Supplementary file 1 [file plants-15-00760-s001.zip]

Archive with 1 entries (1 files):
- plants-4116991-supplementary.pdf
